# Supplementary material for: Use of amplicon-based sequencing for testing fetal identity and monogenic traits with Single Circulating Trophoblast (SCT) as one form of cell-based NIPT
Source: PLoS One. 2021 Apr 15;16(4):e0249695. doi: 10.1371/journal.pone.0249695 (PMC8049273; doi:10.1371/journal.pone.0249695)
Supplement: S1 File — The fasta file used for alignment. (FA) [file pone.0249695.s004.fa]

>HLA-A (chr6:29911001-29911630)  (625 bp)
GGGCGGGGCTCGGGGGACTGGGCTGACCGCGGGGTCGGGGCCAGGTTCTC
ACACCATCCAGATAATGTATGGCTGCGACGTGGGGTCGGACGGGCGCTTC
CTCCGCGGGTACCGGCAGGACGCCTACGACGGCAAGGATTACATCGCCCT
GAACGAGGACCTGCGCTCTTGGACCGCGGCGGACATGGCGGCTCAGATCA
CCAAGCGCAAGTGGGAGGCGGCCCATGAGGCGGAGCAGTTGAGAGCCTAC
CTGGATGGCACGTGCGTGGAGTGGCTCCGCAGATACCTGGAGAACGGGAA
GGAGACGCTGCAGCGCACGGGTACCAGGGGCCACGGGGCGCCTCCCTGAT
CGCCTGTAGATCTCCCGGGCTGGCCTCCCACAAGGAGGGGAGACAATTGG
GACCAACACTAGAATATCACCCTCCCTCTGGTCCTGAGGGAGAGGAATCC
TCCTGGGTTCCAGATCCTGTACCAGAGAGTGACTCTGAGGTTCCGCCCTG
CTCTCTGACACAATTAAGGGATAAAATCTCTGAAGGAGTGACGGGAAGAC
GATCCCTCGAATACTGATGAGTGGTTCCCTTTGACACCGGCAGCAGCCTT
GGGCCCGTGACTTTTCCTCTCAGGCCTTGT
>HLA-B (chr6:31319301-31319900) (600 bp)
CCCATGGTGGAGAGAACAACAGAGAATATCACCTCTCATAACTGATGATA
TACAGCCTCCCTTTTCTTTCTGTGAGAAAAATCCTCTTTTAAACAGGGTT
TGAAAACCCACCCCACCCACCCACCCTGGGCACTCTCTGATCACTGATCT
CAGTGGCTCCCAATCTGTCTGAGCAATAGGATTGCTGGCGGGGACTTAGA
AAATACACAGGCCACTCCCCAGAACCCTTGTCTCAGAGTATTATGCACAA
GACCAAGGAATCATTTATATGACAAGCCCTAGAGGCGAGGCTGATGCTCA
GACATGTGGGATCCTGGTGCTCTTGCTACTCCAAGTGTGATCTGGAGACC
AGCAACATGAGCTCCAGCCTTGTCATAAATCCAGAATCTCTTGCTCAACT
CCAGACTTCCTGGATCTCAGCACCACATCCAGGTGATCCTGGTGCACATG
GGGGTTCCTTGTCTGAGTGTCCTCTAGACGTGGGACCAGAACTGTGCAGT
CTGCTCTGGGTGTGGTCTGATCACACCCCTTAGAACTGGTCCAGGGTTCA
GTCCTTGTGCTCATTCTTTTCCATAGTCAGTCACTCCCTTGGTGCTTCAT
>HLA-DRB1 (chr6:32551301-32551900) (600 bp)
CTTCAGAGGTGCCTCAGAGGTCTACTCAGTTCCTCTAGAAATTAATCTAT
TGCTTTTACAAACAAACAGCACACACTTTTAATTCAGAGATTACACGAAG
GGTGTATGCCAGGGAGAGTCTGGAACTGGCCTCCTCACATTATCCCAAAC
CTGCCTTACCCCTCAGCAGTCCTCCCCTAAACCTTCACCCCAACCACACA
CACCTTACATTTCCCTTCCCTGCATCTCTAAGGACCGAGATAATCAAGGT
CTCCTCTCTCTCCAGCCCCCAGCACCCACCTCCCTTGTCACCTCCCCACA
GAGGTCTCCAAGGATAAGAAACAGCCCCCTCCTGCCTCCCCTCCCACAAC
AGACACACAGACACAGACAAATCCACACTTTACACACACACCTGTGCTCT
CAGAACTGCTTGCTCCGGACTGAGAGGATTCTAAATGCTCACAGATGGCG
CTCTCTCTCTCTCTTCCTCTCTCTGTCTCTCTCTGTCTCTCTCTCACACA
CACACACACACACACACACACACACACACACACACTCAGATTCCCAGCTC
ACGGGGACTCAGGCCCCGCCCGCGGCCATGCTCACCTCGCCGCTGCACTG
>chr7q11 (chr7:64895001-64895600) (600 bp)
AAATGATATGTGACACATGACTGACACGTGACTGAGACCTGTGTGACACG
TGACACTTGTGTGACACCTGATAGGCACATGTGTGAAACCTGATTGACGC
GTGTGACACCTGTGTGACACGTGACTGAAATGTGTGTGACACCTGACATG
ACTTACAGGTGTGTGACACCTCTGTGACATGTGACCAATATGTGTGTGAC
ACATGATGGACATGTGTGTGACACGTGTTTGACTCGACCAAATTTTTTCA
CACCTGGCTGACACTGTGCGAAACCTGACGGACATGAATGAGACATGTGT
GTGACATATGACTGACACGTGTGTGACATGTGACCAACACGTGGGTCACA
AGTAATTGACGTGGTGGACACGTGTATAACGTGACATGTGACTGACAGGT
TTGTGATGTGACCAACACGTGACTGACATGTGTGACATGTGATTGATGTG
ACACGTGGCTGACATGTGTGACACGTGACTGACACATGACTGACGCGTCT
TTTAAAAGTAACTGACGTAATAGACATATGACTTACACATGTGACACGTG
AAAAATTAACACGACTGACACGTTTGCGACATGTGACTGAAACGTGATGG
>chr11q22 (chr11:99491201-99491800) (600 bp)
AATGATTTAGCAGGATCTTAAAACTCTTTTTTTCTTTTCTTTTTTTTTTT
TTTCTTTTTGCTCTTTAACTACATGAAAAGTAAAATGAATAAATAAGCTA
TGCCTAAAATAGTTAACTGCATGCCTGGTTTTAAAGGCTGATGGCCAAGC
AGTTAGTATCAGCAGAAATCCCAGGAAAGGTAACAAGTTGCATATCAAAT
AGTGGGCATAGAAAATCAAACGATGGAAAGCTAGGCCCCCGCTCCCCCCC
GGCCATCAGCAGCACACAATTTTATAGTGGTTTTCATTTTGAAAAAAATA
GGGGACTCTCAAAAATCAGAAAGCAGGTTCCTGAGACTGTGAGTTATCAA
GATATAAAACTGTGAAATCATCAAAGAGTTGAAAGTAAATATACACCAAT
AGAGACAGAAAAATAAAAACTTTAGAGAAATTTAAGCATCTAACTATACT
TAGAATTTTTTTTCTTTACATTTTCTAATAAAATAATTCAATGGATACTT
GTATGCCTATTTTTTTTCATTCAAACAATGTGAGGCACTATGTTAGGCAA
AAGGAATACAAATAACACACATAAAGTCTACCTGCATGGAGTACGGCGTC
>chr15q11 (chr15:25047201-25047800) (600 bp)
AGCAGCAGAGCTGTTCCTAGAATATGACCTGCAGTAGGCAGCACTTTTCG
GCAGGCAAGTCATCCCCACATTTCTTATAGTCTTCCTGAGTCCAGAGTCT
TTATGCGCCCAGAAAGGTGAAAGTGCATGCTGATTGGAACCGAGAAGTCC
ATGGGCAAGCTCAGACAAATAAGCATTAAGTTCTCCCACCTGGCTGCGTA
CTCCACCCACAACTGGCAACCTGCACTCCAGGTTTCAGGTCATCCCTGGC
TTGAAAGTGCGGTTTCAGAAACGACCCCGCTTATCCCTGGCTTGAATGTT
AGGTTTCCCTAGGGACCGTTTCCACTCCCAGCACCCATCTGCCTCCTCCC
CTCAACACACCCTCAACAGCGCCCCTGTGGTTCCTGCCAAGCTCCCTTCA
ACACCCCCGCCCCAAGCTTCCCTCCCTGAGCTCCTTGGTGCCCAAAGTTT
CAAAGTGGGCCAGAGCAGCACAAGGGGACGGTGTGACAGAGCCACCCCAA
GCACACACATACATCTGGCCAGGTTGTGATATGTCCAGAGTCAGTTCCTT
CCAGTAGGTTCGCAGTCTCGCTGACTTCAAGAATTAAGTCAGGGACCTTT
>chr15q14 (chr15:34750001-34750600) (600 bp)
AAATTTAGATTATCCTCCTGGCCAAGCAACCACCTGCCTGTAATTTTGTA
AAACAAACTTGGCTTCATTGATGTCTCTCTCCTTGTCAGTAAAGGAAGAG
AGAAATAATTGAATTCATTATTCTCCCTATCAGTAAACAGTTTATTACTT
TTAAAACCTAATTTCCTTAAACTTTGAAACGATAACTTTATGATTATTGT
CTTTAATTATTGGTAATACTTTGAATAATTTAAGAATGCTAGGCTAGGCA
TGTCCATTGTACTCATTTTATGCCTTAAAAATATTCACAATTGATGGCTT
AGTTGTATTTAGAAAAACATGCATAGCTCTAAGTATAAAAATGCAATGTC
AATTTGAGGGGTTTTGTTGCTGTTTCTCATCATAAGTTCACCTGTAAGAT
TTTACTTTCAATGTAGCATGGTATCATTGAGTTTACTTATGTCTGTTATT
TTTCATTTTTCACTGAGTATACAATATGTCTAATTCTTCAGTGTTGTTAT
TGTTTATTATGTCAGGTAGCAATGCTGATCATTTAGGGTTTGGAATTTTT
GAAGTCAATGCCGTAGGCTTTCAGGATAACAAATGAAACAGCAAAAGGAC
>chr15q24 (chr5:78269301-78269900) (600 bp)
TGCCTGTGCTTGTAGCAGAGCCCCAAGCTCTCTGCAGCCCAAGCCCCCGT
CTGCAAAGTGGAGGCATTGGGGCCAGGGTTTGATTCCATGATTCCCCAGG
GTGTCTTCAGCTGAGTCAGCATGTGGGCTGTTTTACTCCCCGCTCAGCTC
CTCCATGTGGCCTGGGTCACAAATGATTGTGATGATTGTGAGGAGGCCTC
TCTCACCTTCCATCCTTCCCCTCTGTGCCTTTCGCAGCCTTCCCACCCAC
CTTGTTCTCACTAGGGTGAGGATGACTGATAGGCTTGGGGGTGGGGTGGC
TCTACCTCCGTCTGTCTCGGTAGTGGTGTCTCAATGGGGAGTGCGTACCC
GTGGGCTTCCGGCCCGAGGCCGTGGATGGTGGCTGGTCCAGCTGGAGCGC
CTGGTCCATCTGCTCATGGAGCTGTGGCATGGGCGTACAGAGCGCCGAGC
GGCAGTGCACGCAGCCTACGTGAGTGTGGGGCCCAGGGTGCCCTTGGGCA
GTGGGACAGAGGGACCCAAACAGTCAGCCGATTGCAGGAGCTTGGCTCTG
TCCCAGCCCCTGGCTCTTAGAAGTGTCCTCATAATGGTCAGTCCGAGTGT
>chrYq11 (chrY:13299701-13300300) (600 bp)
TCAGACTGCAACTAAAACTTTCATGGGTTCAGCTTTATGTTGAACAGAAT
TTGCAGAATTATGAGTTGAAGCAAACCCTAGTTTGATAATGCTATGATTC
TCCTAAATCACCAAAGTGCATGAAATGATTTTAAAGCTCCAGAAATACTG
AAGCAACTTTGTGACAGAAAATTATTAGTGGATGCACAAGGAGTCTATAA
TGTTTTGGTTTTGCTATTGCTTCCTAAGGTGCAGCACCAGTTTGAATTTG
AATACCAGACCAAAGTGGATGGTGAAATAATCCTTCATCTTTATGACAAA
GGAGGAATTGAGCAAACAATTTGTATGTTGGATGGTGTGTTTGCATTTGT
TTTACTGGATTCTGCCAATAAGAAAGTGTCCCTGGACAGAGATACATAAG
GAGTCAGACCTTTGTTTAAAGCAGTGACAGAAGATGGATTTTTGGCTGTG
TGTTCAGAAGCTAAAGGTAATAGTAAATTTATGTATAGATTTTCATTATT
GTCTTGGTCGTGTGTTTTCTTTTAAATTATATCTGAAAATCTCTTAGCAA
TCCAGAATTTTACAAGTGACTAATTAAGTTGTGAGTTCTTACCTTTTTAA
>chrYq11S (chrY:23443701-23444200) (500 bp)
ACAAACCTTCCCCAAATGCACTTAGGATGCAACAGTCACAAAAATATGGC
AGGACCCTGGAAAGATGCAGAATTCCTGGAGGCCTAGCCCTCAGGGCCAG
CCACCTCTAGGGAAAGGAAGAGTAAAGCATGCCAAAGCATTCCTCAGTTC
AGTGGAAACAAGATTGCATGCTCTTCTCTGCCTTAGAGCACTCTGCTTGT
GAGAAAAAGGTGATTGTAACCATCCAAAGAAATACAGATACTGTGCTCAG
ATCTGCATTGGATTAGTGTGGTTCCATTCCATTGAACAGGGAGCAATAGC
ACCTAGCAATGGACATGGAGAGAAGGGCATATCCTACTTCACTCCCATTA
CTGTGGATGCAGCATGACTGCAGCATGACTGTTTCTCCTTGGGGGTTGCA
GAAAAGGTAGAACCCATCCCCCCACAAGGAGTAAGAGCATTCCTGCAGCA
GAGAATAGATGAGCCAAAGAGCTATTGTTGGCAGAGGAAAAAGGATTTAC
>chr16_78017004 (chr16:78017004-78017103) (100bp)
AAGGTCATACAATGAATGGTGTGATGTAAACGCTTGGGAGGCGATTTCTG
AGGGTAGGTGCTGGGTTTAATGGAAGGAGAAATAAGAAGAGCCCATAGGT
>chr9_137417216 (chr9:137417216-137417377) (162bp)
CTGCGAAATCCCAAAATGCCAAACATTCCCGCCTCACATGATCCCAGAGA
GAGGGGACCCAGTGTTCCCAGCTTGCAGCTGAGGAGCCCAAGGTTGCCGT
CAGATCAGAGCCCCAGTTGCCCGGTCTGCCGCAGCTCTGCTAGATACGAC
GGGGTCAACAGG
>chrY_23443942 (chrY:23443942-23444030) (89bp)
TGTGCTCAGATCTGCATTGGATTAGTGTGGTTCCATTCCATTGAACAGGG
AGCAATAGCACCTAGCAATGGACATGGAGAGAAGGGCAT
>chr11_134667484 (chr11:134667484-134667603) (120bp)
ATCAGAAACTCCCATGAAACTTTTCAACTCTCCTACCGCCCGGGACCGCT
TCAGGTCCATCAAGCCCTGATTTCTGGTGGTGAGGCCAGGATACCTGTGT
ATTATCAATAATTTCACTGG
>chrY_6753459 (chrY:6753459-6753578) (120bp)
GGAGCCAAAATTGTGCCACTGCACTCCAGCCTGGGCGACAGAGCGAGACT
CTATCTCAAAGGAGTTTAAAACAGAAATATCCTTTGTCCCCACAATCTTA
TTACTAGCCATCTACCCAAA
>chr6_70963088 (chr6:70963088-70963283) (196bp)
CTTTTCACCAGCAACACCCTTTGCACCAGGAATTCCAGGTACACCCTAAA
AGAATACATACACAATCCTAGTTTAATCACCTCCTCTGAGAATCCATGAG
ATGCCAAGCCCACTGCACACTGCAGGGAGGCTGAGGGAATCATGATAACC
TCAAAGCTTTAATGTAAGGAAGATGCTTCCTAGTTCCCAAATTCTG
>chr4_190876108 (chr4:190876108-190876266) (159bp)
ACACACATACGCATGTCCTGTTTTGATGTCCTATAATTAATTTTCTCTCA
GTCTTTAACTTTTATCTATGTTATTAATGTACAGAATCGCCCTGAAGTCT
GGCTATGGAAAATATCTTGGTATAAATTCAGATGGACTTGTTGTTGGGCG
TTCAGATGC
>chr8_21981085 (chr8:21981085-21981272) (188bp)
CCAACGAATGACCACAGGCTTGCAGCAGTCCCCCTGAGGGCTCCATCCCG
CCCTCCCACCCCCAGCCCCTCTCCTACCTGCTTTCTCCCTGGCCCGCCCA
GTGCCTGCCACACGACCACAGGCCACACACAGCCGGTGGCTGCAGCGGGG
ACATCGCCAGTGGGTGTTGAAGAGTCCATGGTGGCAAC
>chr12_2558136 (chr12:2558136-2558328) (193bp)
TCCTAGGAACGAGTGGAATATCTCTTTCTCATAATTTTTACGGTGGAAGC
GTTTTTAAAAGTAATCGCCTATGGACTCCTCTTTCACCCCAATGCCTACC
TCCGCAACGGCTGGAACCTACTAGATTTTATAATTGTGGTTGTGGGGTAA
GTATCACTGTCTGTTTCTTTCCCTTTATCTTACCAGTGTTGCG
>chr19_38993330 (chr19:38993330-38993516) (187bp)
CGTGACGTCATCGAGGACTGCCTCATGTCGCTCTGCAGGTGGAGCGGGGC
AGGCTTCAGGGTGGGGCAGGGGCAGGGGCAGGGGCAGGGGCAGGGGCAGG
GGCAGGGGCAGGGGCAGGGGGAGGAGCAGGGGCAGGGGCAGCAGAGCGGG
CCTGGACGGGGGATTCTACATCTTGTGCATTGTCCCG
>chr2_189860949 (chr2:189860949-189861149) (201bp)
GGAATGTATATGTTGGCCTATCCTTGAGTGTGTGTGTGTGTGTGTGTGTA
TATATATATATGTATATGTATATCTATATATATACACACACACACACACA
CACACATACTATATATATAGCATGCTTTAATCTTCTCTTTATCAAACCTT
TATTAATGTAATTTTTTCTTATTAGGGAAGTCAAGGAGAAAGTGGTCGAC
C
>Disease (chrZ:1-3500) (3500bp) 
AAATGAGTTAATAGAATCTTTACAAATAAGAATATACACTTCTGCTTAGG
ATGATAATTGGAGGCAAGTGAATCCTGAGCGTGATTTGATAATGACCTAA
TAATGATGGGTTTTATTTCCAGACTTCACTTCTAATGGTGATTATGGGAG
AACTGGAGCCTTCAGAGGGTAAAATTAAGCACAGTGGAAGAATTTCATTC
TGTTCTCAGTTTTCCTGGATTATGCCTGGCACCATTAAAGAAAATATCAT
CTTTGGTGTTTCCTATGATGAATATAGATACAGAAGCGTCATCAAAGCAT
GCCAACTAGAAGAGGTAAGAAACTATGTGAAAACTTTTTGATTATGCATA
TGAACCCTTCACACTACCCAAATTATATATTTGGCTCCATATTCAATCGG
TTAGTCTACATATATTTATGTTTCCTCTATGGGTAAGCTACTGTGAATGG
ATCAATTAATAAAACACATGACCTATGCTTTAAGAAGCTTGCAAACACAT
AATCTTCCACTGGTGACAGGATAAAATATTCCAATGGTTTTTATTGAAGT
ACAATACTGAATTATGTTTATGGCATGGTACCTATATGTCACAGAAGTGA
TCCCATCACTTTTACCTTATAGGTGGGCCTCTTGGGAAGAACTGGATCAG
GGAAGAGTACTTTGTTATCAGCTTTTTTGAGACTACTGAACACTGAAGGA
GAAATCCAGATCGATGGTGTGTCTTGGGATTCAATAACTTTGCAACAGTG
GAGGAAAGCCTTTGGAGTGATACCACAGGTGAGCAAAAGGACTTAGCCAG
AAAAAAGGCAACTAAATTATATTTTTTACTGCTATTTGATACTTGTACTC
AAGAAATTCATATTACTCTGCAAAATATATTTGTTATGCATTGCTGTCTT
TTTTCTCCAGTGCAGTTTTCTCATAGGCAGAAAAGATGTCTCTAAAAGTT
TGGAATTCTCAAATTCTGGTTATTGAAATGTTCATAGCTTTGATAGTGTT
GCAATGTTGTTTTTGACCAACTAAATAAATTGCATTTGAAATAATGGAGA
TGCAATGTTCAAAATTTCAACTGTGGTTAAAGCAATAGTGTGATATATGA
TTACATTAGAAGGAAGATGTGCCTTTCAAATTCAGATTGAGCATACTAAA
AGTGACTCTCTAATTTTCTATTTTTGGTAATAGGACATCTCCAAGTTTGC
AGAGAAAGACAATATAGTTCTTGGAGAAGGTGGAATCACACTGAGTGGAG
GTCAACGAGCAAGAATTTCTTTAGCAAGGTGAATAACTAATTATTGGTCT
AGCAAGCATTTGCTGTAAATGTCATTCATGTAAAAAAATTACAGACATTT
CTCTATTGCTTTATATTCTGTTTCTGGAATTGAAAAAATCCTGGGGTTTT
ATGGCTAGTGGGTTAAGAATCACATTTAAGAACTATAAATAATGGTATAG
TATCCAGATTTGGTAGAGATTATGGTTACTCAGAATCTGTGCCCGTATCT
CAAAGGACTCAAAGAACCTCTGGGTCCAAGGGTAGACCACCAGCAGCCTA
AGGGTGGGAAAATAGACCAATAGGCAGAGAGAGTCAGTGCCTATCAGAAA
CCCAAGAGTCTTCTCTGTCTCCACATGCCCAGTTTCTATTGGTCTCCTTA
AACCTGTCTTGTAACCTTGATACCAACCTGCCCAGGGCCTCACCACCAAC
TTCATCCACGTTCACCTTGCCCCACAGGGCAGTAACGGCAGACTTCTCCT
CAGGAGTCAGATGCACCATGGTGTCTGTTTGAGGTTGCTAGTGAACACAG
TTGTGTCAGAAGCAAATGTAAGCAATAGATGGCTCTGCCCTGACTTTTAT
GCCCAGCCCTGGCTCCTGCCCTCCCTGCTCCTGGGAGTAGATTGGCCAAC
CCTAGGGTGTGGCTCCACAGGGTGAGGTCTAAGTGATGACAGCCGTACCT
GTCCTTGGCTCTTCTGGCACTGGCTTAGGAGTTGGACTTCAAACCCTCAG
ATTATCTCTCTGGGAAGTAAGGTTAACAATCCCTATCCCACATACCAAAG
GGCAGCTGGAGGGATATAGACGGAAGTCATGTGGAGAGTGAATATTGCAC
ACAAATCTTCAGAAGGCTCGTTGCACGGCCTGCTCTCTCTCAGGCCTGAA
AGAAGGGTACTAGTCCAGAGGTGGCTAGATGGGATTGGGTCTCTAAGGGA
GAACTCCTGCTCTCAGGCCCAACCCTCCACCTCCCCCCCGAAAACCCTTA
CCAGAGCCTGGGGACCAGGTTTGTGTTGTCCACATATTCTCCCCACATAC
AAGCCTCTCCACCAATCACCAGAGCCTTCTGCTCAGGGGTACCTGAGGGA
AAACAAGCAACAACAGTCTGGTGATGGTGGGGTAACTCCAGGGTCCCTCT
CAACCACCTTCCCAATGTGGCCCTCACCCCAGCTAAGTTGTTTCATTTAC
TAACTGGAAATGTCTGGCCCAGACCTTCCTGCCTCCCATCCTGTGCCCCA
GGGAAAACAAGCAACAACAGTCTGGTGATGGTGGGGTAACTCCAGGGTCC
CTCTCAACCACCTTCCCAATGTGGCCCTCACCCCAGCTAAGTTGTTTCAT
TTACTAACTGGAAATGTCTGGCCCAGACCTTCCTGCCTCCCATCCTGTGC
CCCAACCCAGCCTCCTTTGGTTAGCAAGGAGAGCTCTCTGCTTTCACCTT
CAAATGCCAGGGGTTCCACTATGTAGAAATCCTTCCAGTCAGGGCCATAG
GATATACGGTTCAGGTACCAGGGGGCAGAGAGAAGGGCCCGGAAGCCGGC
CTTGGTGACCAGTTCCAGCTCCTTCATATAGTTCACTGGAATATCCTCTC
GCCACACCTGTATGATTGTGTCTGGCTGAATCTGTTATAAAAGGTCAAAT
GGCAGTAAGGACACAAAGCTGAGGAGATTCCTGGGCCTTATTCATACACA
GGCAACATGGGACAACAGGTATGTGCTCCCTCTGTTCCCCAGCAGCAAAG
AACTACCTGCAACGGCATCTGAGAAAAATGTGCCCTTACATAGTCTAACA
GTACATATTTTAATAGTAAGAAGCAGCCTCCATTGTCCAAAGTGAGTTCT
TCCTATCTAAATTCCCAGGTGGAAGAAGTCGATGGAAAACATTCTTCTAA
GGACCAAGGCTGGGATATGCCACTTCCATGAGCCAGTGCCCTGAAGCTTC
ACTCTGAGCATAACAAGCAGAGTCCCTCTGGTCCCAGACATCATTCTTAC
CTGGTCCCCAGGACAAAGTGTGGCCAGGAGTGTCAAACTCTGCAAGCACA
CGGATACCCCGGAGCCGTGCGTATTCAATGACCTCCTTCACATCCTGTGC
TGTGTAGATGTGGGTGACAGGGTTGTAGGACCCCTGAAAGGCACAAGACA
CCCTTCAGGTTCACACTTCCTGAAAGCTAGCAGAGTAGAAGATACTCAAA
ATGCCCACAAGACTCCCCAGATATCAGAAAACCTGCCCATAGCCCTTTGG
>HID (chrH:1-16500) (16500bp)
GCCACCTCAAAGGGTAGGAGGGTCAGATAAGTGAGACAGGCAAGAGCTTC
AGTACAATTCCTGGCATGTGATGTGAGCTCAGGAACACACAACAGTTCCT
ACTGTCACTATTATTGTCAGAATTTGGCTATTTGGAGATTGGTGCAGATA
ATTAAGCACATATAAAATGCTCAGCACAGAAATAAAAGCTCTTTGTTTCT
GACAGCTCAGAACTGCCTGGTGTGGACTGGGCTGATGTGGGTTCTTTGCA
GAACTGGCTGGCCTCAGAGCAGGGACACTAGTGAGAAGTGTCTGGTTCAG
GTGTGGACAGCCCAGAGAGGCTTCTCAGTCCCTTCCACCAACATGGGGGA
TTCCAAGCCCCTTCTGTGTCTGCCCTTCTGAAGTCTCTGCCCTCTTTTTA
GAAGCAACACTGTCCTCTGACTTGAACCTGGTGTTTTTTTCTTCTTGGCC
CCAGTGAGCTATGCCAGGTGGCCACAAATGCAGAGCCTTGGGTGTCCCTC
TCTATGTACCAGGCAATGTTCTTGGTGTTTAGGATATTTCTGTGAAAATA
TATCTTTATCTATCCATATCATCTATCATAGTTCTTCATTCATTCATTAA
CAAACACATCATTTGTTTCCATATCTTAGCGGTTATTAACAGTGCTGCAA
TTAACATGGAGTGCAGATATTTTTATATGGTGGTAATTTGAATTCCTTTG
GGTGTAAACCTATGCAGGGATTGCTGGATCATACGGTAGTTTTATTTTTA
ATTTGTTTAGAAACTTCCATATAATTTTCTGCCATAGCTGCACCAATCTA
CCTTCTCAGCAACAGTGTACAAGTGTTTCCTTTCCTCCACACTCTTGTCA
ACACTTGTTATATCTTCTCTTTTTGATAACAGCCACACCCTAACATGTGT
GAGGCGATATCTTATTGTGGTTGTAATTTGTATTTCTGTCACGATTCATG
ATTTTTTTTATTTTAAAAAATTTTAATTATTATGGATATATAATTGCTAT
GTAAAGCATCTGTGCATATTTCTTTAAATCTAAACTATTAGGTTGGCACA
AAAGTAATTGAAGTTTTTGCCACTGAAAGTGATGGCAAATTACTTTTCTA
CCAATCTAACAATTTGTGAAAAAAATGACATAATTTTTTAAGTTAAAAGA
CAACTTTTAAAAAACTTAGATACATTAAAAATAACAATAATAATCCTCAA
AAACAAAGAAACATGGGATGAACAAGGTCAAGATATCAGCTTTCACCCGT
AAGGACAGGTTAGTGTTTTTCTTCAAAAGCCCGCTACCGCAGAATACACA
CCACCAGTCACAGAACCAGGACAGAGGGTTTGGAAGGATCAATGCAGATC
CATCATTGCCAGTAGACAAACAGCTCAAACAATGCCCATTTTTGGACCCA
GGGTCAATAATGTTGGAAACACACATGAGGGACAGTTGTGTCACGGTGCT
GCTCAGTGGTGACATCAGGGTAAGCTCAACTCCAAAAACATATCACGTAT
TTGGCCAGCTGCACACAGGTGCACTCCCTAGCACAGACGGGAGGCAGGGT
CTCACCTGTGGGCCCTGAAACAGGGCCCATTCCGACTCCGGAAGTCAGGC
GGGTGCTCTCCTACCAAGCTCCCAAGAGGAGCTAAGGGGGCCAGGGCGGA
AACGGGGAGCTCTGTCTGGCCCTGGGAGGTGAGCTGGCTGCGTCAGGAGT
CTGGGCGTCAGGAAGGTACCTGGAGGTGATTTCTGTGAGGAACGTCGACA
TGGGCATTTGGGGCCACAGTGCTCAGACAGCAACCTCTGGTTCTTACCAA
TCCTCCATAACAATTTCAAGAACTGTTTTTTGGAAGAAAGCTTAGTTTAC
CATGTTCATTTAATAGTCAAAGTCCCCGGCTGGGCAAGGTGGCTCATGCC
CGTAATCCCAGCACTTTGGGAGGCCCACGTGGGCAGATCACTGAGGTCAG
GAGTTCAAGAGCAGCCTGGTCAACATGGTGAAACCCCGTCTCTAACAAAA
AGAAAACACAGAGCTCCAACAATAATATATTTTTTCTACAATTTAGAACA
TAGGTTAGAATATGGAGCCTGCCAACATGCTCTACTCTGGTGATAAACTG
TGTGTGGTGCATTCAGTTTTTCTATTGGCCCACGTTTTCTGGTATCTTGT
CAGGACCTAATATTACTACTGTTTTCTCTCAGCTGCAATTAATACTTCAT
GAGATAAATCAGACCAGGATGAAAGTTCACTTCAGATGTTCAAAGCCAGA
CGAGAATAAAAGGATGGCTATGAGATCTATGGAAGTGCTGAGAAGGGAAG
AAATAATGGACAGAGAACAGGTCTCTGGATAAATGAGTTCATTCACTTTG
TCCATTGTGGTTGACACTCGGACTCCACTCTGTGCACTCCAGAAAAAACA
CATTCACTCACTGAGCGCTCACTCCCCTACAAATGTCAACAAGATATTCT
ATTCAAACATGGAATATACCTAAAATTACATCTCTTGCTTATTTATCTTC
GCCAGGCATGATATTGAATGTAATGACTTGTGTCTATGGCACTGATCAAT
CAGAGTGGATGCTGGCTTGTAAGGGGTTCTGGGGTCCCAAGAAAGAGGCC
CTCACACCACCATAGTGATGGTGATATTAGTGGTGGTGGTGGACATTGGG
CGGGCAGGGGCTAGAGAGAGCAGCTATTTACCATCCAGGAGGACAGCCAT
TTTGACAACTACTATGTCAGTCTGGGTGCAAACTAGCTGAATATCAGCCC
CGTTGATAGCTAACATTAGTTTCTTGCCTAGTACATTCCAGATGCCCAGC
TAAGCTCCTTGAGTCTGTATGATGGTGGCGTTGCCTCTGGGTGCTTTGCC
CCGCCCTGACTGGCTCTGGGAAGAATCAGGATCTTAGATCCTGGAAAAGC
AAATTGCCAGGCCCATCATCAGCAAACATCTGCTGCCATGGTACGCACCA
CTTTAGCAGGAGGATATATTTTGGGAGGCTTTGCAGGCCCGGCTCCATGC
GAGAGCATGTCAGGTGGGAAGAGGTCAGAGAGGGATAGCCCGCTGATGCT
GTCTCCCTACCGCCAGTCTGGCCTAACTGTGGAACTTCCTCTTAGGGTCC
TGTTTCCAGAGGGACTCCTCTATTCTTGGCTCATCGGGGATTAATGATCA
AGCCCTTCCTGCCTAGTTCCCAGCTCTGCCCCACTTTTCCAGCTGTCCCT
ACCCTCTCAGAGGCCCCCTTACTGCTGTAGGAAGCTCTCCCGAGTTCTCT
CCACAGTCCCCTTAGTAAGCGGGATTCCAGCCCGTACCAGAGAGGGACAA
TCGGACAGCCGTGGCGGTGGGCACTCTCTGGGAAAGAGCAGCAGCTCAGG
AAGACGAGCCACAACAGAACTGTGGGAGCATCTAGCTTCTTCTGGAGAGC
GGGAGGGCCGGAGGGAGGGTCTTGCAGCCCTGCAGACAGTGAGGGGCTGG
GGGAGTGACTCCACGGTAAACTCCTTCCTATTTAGGATGCAGCTGGGGCT
GTGTGACCTTGGGCAGCTGACTTAAACTTTCTGAGCTTCTGTTTGCTCAT
CTGTAAAATGGGGCAAACGGCAGGATCTCCCTCATGAGGTTGGTGTGAGG
GTGATACGCACTAAGCGTAGCTAGCACCCAGCAAATGTTTATGTTATTGT
TACATTATCACAGAAAAATGCACCAGAATTTAAACAACGCTGACAATAAA
TATGCAGTCGATGATGACTTCCCAGAGCTCCAGAAGCAACTCCAGCACAC
GGAGAGGCGCTGATGTGCCTGTCAGGTGCTGCTACTGAGGAAGCCGTTGC
TGGTCTCCGGAAGCTCTTGTATCCCCAGGAGTGCCGTCTGCCTGGCCTCC
CCATTCCTGCAGTCCCGGTTGTCATCTATGTGGGCCAGGCCATGAGCCCT
CCAGGCAGGCTGTGCTTCAACCCATCCCCTGCACCAACAGCAGCCTGCTC
ATCTCCAAGCTCAGCTCAGCCCAAGAGCAGAAAGGGAGTGTGCTGGAAGC
TGGTGAAAAAGGTGGGAAAACAGTGACAACAGTAAGTTTGCTGCTGTTAT
TATCTATGTGAGTGGTCACAAAAGCACAGGTAGCAGCTGAGGCAAGGGTA
GGGAAGCTAGGAAAAGAATCGCAGTGAGAAAGGGATGAGAACTTCCATGT
CTGTGTTAATGTCTGGTTTTATGATAAACTTGAAACTCAAGAGGCACAGT
TGGAAATTGTACCTTGCCACTTTGTGTGGCTGAGAGAGAGAAAAATGTGC
TAGCTGAATGTGTGGACTGTCTTTGCCAGTGGAGGCTGGGATGCAAATAC
TTGTAATTCTTGGCAAACAACCAGTGAGCCAGATGATGACATAGAGTTTA
ACTCAGAGGAGGAAGATTATTATCCTTCCCATTTGAGAGTGAAACTGTTC
ATGCAGTGGAAAGCAAAATTCCAACACACAGAGGCCTGGGTAGGATTACT
GGATATAACAAAAACTTTTAAACAGCTGCCAAGAGAAAGCCTTATGTACA
TTCTTTACTCAGTCAATAAGTTTTTTGAGCACCAGCCATGTGCCAGATAC
TGTGCTAGGCTCACCTTCTGAAATCCGTCTCGGAAGACACAAGGAACCTC
TGAATTGGAGATGGTCTAAGTCCATTAATAAGCATTTTTTGAACAATATT
TACTTTGTTAGTTTTGACGAGAAATTAGAAGAATTAGATAGGACCCTTGT
TTTCAAAAAGTTGTCAGCATGGGAGGAAGAAAACAGAGAGTCTTGACCGT
AGAGGGGACAACAAAGAATGAGCTTCAAGGTATGATTAGGAGTGTTGCTG
GTTACTGCTGCCTGCAGCTAATGTCTCCCCTGAGCATTGGATCCCTGTGT
CCATTATGTTCTATGCATACCTCATGCTCAAAGGGGCTACAGTGGGAGAG
AGGACTCCTTTTATGTCCCATAGTCTGTGTAAATGGTTCCTCCACCCACC
AAATACATCACCTTTGACTCATCTCTTTCCCTTGTTCCATCCTTACAATG
GCTCCCCCAAACCTGGAATGATGAGTGTGCCTGACGGGGCCCATCTGAGA
TAGACCACAGTGGTCGTACTAGCTGGTGGCAGAGGGTTGGGAGTGGTAGT
CCTTAAATTATTTTGAAATAATTTAAGAATCACAGGAAGTTGCAAAAATA
GTACAGAAAATTCCCGTGCACCCTTCTATTATGGACTGAATCATGCCCTC
TCAAAATTCATACATTGAAGTCCTAACCCCTAGTACGTTAGATGTGACCG
TATTTGGAGATAGGACCCTTACCAGGCCATATGGGTGGGCCTCATCCACT
CTGACCAGTGTCCTTCTAAGAGAAGAAGATTAGGACACAGACATGCACAG
ATCAAGGGGCGGCCATGTGAGGACATAAGGAGAAGATGACCATCTACAAG
CCAAAGAGAAGCCTTCAAGGAAACCAATGCTGCCAACAGCTTGATCTTAG
ACTTCTGGCCTCTTGAATTTTGAGAAAATTAACCTCTGTTGTGTGAGCCC
CCAAGGGGTAGGTGTCTGTGGCCGCAGAAGCACCCCGGGGGGTGGGCCGG
CCTCTCCTGTGCGATTCAGCAGCTACAAATACCCAACAGCTTTGGAGTGG
CAGCGCGGCCCCCTCCTCGGCCCCCTCCAACTTATGTGTGTTGCTTTACG
TGTTGGCGTGAAGATGGTTCCCGAGGCGGAGCTTCGGTCTCCTCCGTCCT
CCTGCCTCTGGCTGGCCCTGCCGGGTCACGAGCAGGCCGGGTTTACCTGT
TTATCTTCAAAATGTTCCCTTGCTTTTCCACATCCTCATCACTGTGCCCC
CCACCTATCGTTCCCCACAGATGGGGGTCACGGCTCCTACAATGACGGTG
CTCAGGGAAGAGCCCTCTTTTGTGGGGTGAGCAGGTGCCAGTCCCTCATT
CACCCCTCACTAGCACCTGTCATACCTGTGGGAGTCGACATGCACCCTGC
ACCCCAGGCCTCAGTGGAGGTCGTGGGGCAGATCCAGTGGGGCCTGGCCT
TGTTTTAAGTAAGAAGAAGTTACTCTCCTTCCCCATGTTTCAGAAGGTGA
AGCTGGAGCTCGGAATCCAGGTGACTTGCTAGGTGTCACACAGACGTACC
AGGGACAGGAACCGGGTCATCTAGTTTCAATCCCACTCTTTCCCTTTTAA
GAAGTGAGCACATGGGAAGTGGAACATGTACAGGAAAATATACTACTTCT
GGCGGTGGGAAGTGAGCAAAAGTAAATACAAAGGCATACTTTATTAAGTG
CATGAGCAATCCTTTTTATTAGAACACATGGAAAACAAAGATGATAAAAG
GATTTTTCACTCCCTGGACGTTATTGAACTTCAAGCAAAATGCTGCATAT
CATCTGGTGACCAGGTACCCCACGTTGTCATTTCTTTCTTTCTTGCTGTA
TTATAGATCACCGAGTCTTATGTAATTACCCACAAAATTGCTGGTGTTGC
TTCATGACAGGCATGACAAATCCTCAATAAGGCCTCTTTGGTTGTCTAGA
AACCCAGGAGGCAGAGGTTACAGTGAGCCAAGATGGCACCACTGCACTCC
AGCCTGGGCAACAGAGCGAGACTCTGTCTCAAAAAAAAAAAAAAAAAAAA
AGAGAGAAAAAAACCTGAGGGTGCTGTTATAGAAGGTGCAAATGTGCAAA
TGGCCACTGTGAACAGCCAGTGGACCCTGCTGCACCTTTCCTCCCCTCCC
ATCAACCTCTTTTGTGCCTCCCCCTCCGTGTACCACCTTCTCTGTCACCA
ACCCTGGCCTCACAACTCTCTCCTTTGCCACTATCATCAACAAACAAACA
AACAACAACAACAAAAACCTCAGACTTCTCAAGAACAATACTGCAAACAA
GATGAGAGAAAAATGCCTTTAAAATTCTGAAACAAATGGAGTTTGGTCCC
TGAATTCTGTGGCCAGTCAACTATCAATCAAGTCAGAGGAGAGTTTGAAG
ACATTTTCAGACGTGTAAAGTCTGAAACGTTTACCTCCCATGACCTTGCT
AAAGGGGAAGGGAAGGGAAAAAGAGAACGGAAGGAGGGAGGGAGAGACAG
GGGGAAGGAAGGGAGGAAAGAAGGAAGGAAAAAGAGAAAAAGGCTGAGTG
AGTAGTTGTTTGCTTACTAGGACCTGTAAGAGTCTGTGATTCTATATTCT
TTACTACTATGTTAGAAAAATAACCAAAGATCCTAAGTCTGATCAATTGT
TTGTCAGAATGTTTTATGCTTTAAAGATACAGGTTATCTGTATTACATTG
AGTTTTTACCTACCTTTCTTGCACATCATCAGAGCTGTTAAATGGTAAAA
ATGATATTTCACAGTCTTCTGCCCTAAAATGTAATGAAATTTGTTATTAA
CAGTCATTGAACCTGGGATACAATTTTTGGTTTAAGAAAAAGACTTACTT
AAGTTTTGCCAGTGCCTTAACAACAGCAAAATCTCTCCGTTGGTTAGGGG
ACATCCATCGATATTTTTCTGCCAGAGCCAAAGTTCTTCCACCAAAGCCA
GCCTCATGTGGGTCGTGGGCCGCGGGTTGGACGGTGCCAAAGCATGAATG
TTGTGATTACAGTAGTAATATAAATACTACAATTCATGTATATATTTTTA
ATTTTAATATAGAGACATCATGTTGTCCAGGCTGGTCTCAAACTTCTGGG
CTCAAGCAATCCTCCTCCCTCGACCTCCCAAACTGTTAGAATTAAATGAA
CCACTGCACCTGGCCTACAATTCAAATTAATGTAAAAACTGCAAGTGGTT
GGTGATCAAAACTCCAATGCACATGTAGACTATAATTTGTTCATGTCAGG
ATAGTGTGATGGGTTTACTCAAGCAGCCACAAAAGAAAAGTTTGAATCAG
AAATAAGATGTGAATGATTTTTATATTTTATTTTATATTTTTTACCCCTT
ATCCAATTATAATACATTTGTCACATAGTGACTTTGAAACTTTGAAACGT
TCTTCCAGTTTTCAAACAAAACACAATGACCTTTTTGTTGAACTGATTAA
AACAGGAGGGAAGCCCTGCTGGGCCGATAGGAATCTTTTGACTTAACCGA
GGCCAGATTTGAATACATTTGGCCCAGACAAGGGGGTTTGGGATGGAAAT
CCATTACTTTGGAGAAAAGCTTCACAGGGTTTCAAAAGGAAATATGTTAA
TGTTGGGAGAAATCATTTGTGTGGGTTTGTGTGTGAGTGTTTCAGATGCC
CCCAAGTTTAACATCGCCAACCAGGAGCAAAAAGCAAGAGCCGTGGAATT
GAGTCGCCGCTGTTCAGGGGAGGCATAAGGAGCTGGAGGACTGGGTGGGC
TCGGCAGCTTCCCTGGTCTTGCCCCTGCACTCCTCACCCAGCTGGGACTA
GGGTCTGAGACTCAGACCGACGGGGAGCCCCAGCCTGAGGCACAGTGCTC
AAAGGGCTTCCCTTTCCTTAAGATCCCACTCAGAGTCTCAAGGCCAATGC
TCACAGAGATCTCCCAGATCATTCCCAGTGTCCAGAAGCAAAGACCAGAG
CAATGTGAATGCAGCCCTGTAGATGGGGCAGTCTTGTGCAGAAGATAATC
CGAATACTGTTATGTGATATGTCTGACCAGAGCCTCATTATTTACTCAGA
AAAATGGTTATGCTATTTGATACGGAAGAAGTGATTGATAGTGTAGTTGC
TTTCGGTAAATAGGAAGGCTGCAGGTTGATGATTTCTTAGATACCCATGA
GACTGGGTTCACTTCTATAGACATAGGACACACCATTTTATTGTCTAAAG
AGCAAAGAAGTCCTATTATATTGCTGATTTGGCTCATCCTGATTCAGAGC
CTAGATGAGGCTGTACCTCCTTGAACTATGTTCATATTTCAGGCATCTGG
GTAGATCTTAGTGAAAAGGCAGTGGCACATTTTCTTCTCTGATGACAACC
TCCCCTCTTTTCAGCTCTTCCACCCCACTACTCTTGGTGAACCTACTTTT
ACGTGCATCAAAATCTTTAGTCGTCCAACCACTCCTCCTCTCCAATTCAT
CTTTTACAAGTTTCACCTTCCACAAAACACTAGAACAGGAACACATGTCA
GCCCAGTTTTTTGCTACTTTATAACAAAGATCACCTTTCCTCTGCTGTCC
CACGCCATGTTTCTCATTTCCCCCTGAGACCTCACCCACATGGCCTTTGG
TATTCCTACCAGCATTCTGCTCATGGTTGTCTGTGTGTCCTCTGAGATGA
TGAATGCTTTCCCTCCAGCTCTCCTCTCCCCTTTCTGAGCCCTCAGCAAA
TTGACTTTAGTGCTTCCTTCACAGCTATCTCAGCTTTTTCTAGCATGGAC
CCCCAAACTCTTCCAGCCTCCACTCATCACCAAGCTCCAAAGCTGCATCC
ATATTTGTGGTTCTTGGTTACAGCAGCATCCCACTCCTCAGGGCCACTTT
CTGTCTCAGTCAGCTTAGGCCGCCATGGGGACTGGGTGGCTCAAAAGCAA
CAGGCTCCCAGTTCCAGAGCCTGGGAAGTGTGAGATCAGGGTGGTGGCAG
CCATCATTCTGAGGATGCTGAATGCCACTTTCCCACCCATGCCCACTGGG
GAAGCCCACAGAAAGCCCCCTAAATAGCCCTGATCCCTCCAGGAAAGGGG
AGGGCACACCGAGAAAATGGCTCCCATCTGACCAGCCTGGGCACAGCTTC
TTGACTCTAATTGGGGATGTGGTAATTAGATGATGGCAAAGTACACCCCA
GGCTCAGCTTTCAGCCCCAGGTCCCACCAACAGGCCATCCCACTTGGAAA
GTTTGCCTGACATTCCTGAGCCGGGCCGCCTTGCCAAAGAAAACTCAAGC
GAGGCTTGTCTTGGCATGGACTCAACCCCTAGCCTCAGCAGGAAAACCAA
AAACATTTACACAGCTGGGCCTGCGACGCCCGCTTCCCTCAAGAGTTTGT
CAGGGCTTGGATGGCTCGGTAGACTCGGGGGGCACTTCTGAAGGGGACTG
TGTTCCCGAGCACGGCCAGGCATCGCCAGCCAGACAGAAAACACCACGGC
TAGGAAAAAGAACTTAGATATCACATATGGTGCAATTAAATCCACAATGA
GATACTACTTCACACCCTCTAGAAGGGGTAAATTAAAAAAAAAAAATACC
AGGTGTTGGCGAGGTTATGCAGCATCTGGAATTTTTATACACCGCTGGTG
GGAGTGTAAAATGGTATAATTACTTACAAAGTTAAACAATACTTGTAACC
CAGCAATTCCAGTCCTAGATATCCACCCATGAGAAATATATCCACAAAAA
TATTGAGCAAGAATATGCATAGCAGCTGTATTCATAGTTGCCCCAAACTG
GAAACAACCCAAATGGCTATCAAATGGTGAATGAATACATTGTGTATCTC
TACAATGGAATACTGCTCAGCAATAAAAGGGAACAAACTACTGATATAGG
CAACAATGTGGATGAATCACCAAAACGTTATGCTGAATAAAAGAAGCCAG
ACCAAAAAAAATCATTTGATTCTATTTATATGAAACCCTAGAAAAGGCAA
TATCTCTGAGGAAGATAAATGGCTTTGTTCAAATCCCTTAAAAAGAAAAA
CAAATTTTACTTTCCCTCAGGTGTGACAGCCTAGTTCTGAAGATTGCTGC
AGTCTGGAGTCTAGTATTTGCGAACCCAAGAGAGCCAAGAAAGGGTCCTT
TACTCAAAGCTGCAAGAAGAAGGAAAATAAAAACCCCAAAGTTAAGTATC
ACCATCCAGCTGGCACATGTGCTTAGGCCACAACTGGCTTTGGCAAGTCC
TCATCCTCGAGGCCTCCAGTGGCTCTGAAATTCTCACCACAAGAAAATCA
TGGGTTTTAAGACACAAGAATTAAAGAACACATTAATGTAATTTTGGTGC
AGGAGCATTTAGAGAAATGTGTGTTTGTCTTTGAAGGTTGGCTAACTTTG
GAAATTCTTCAGACCTGTAATGGGGCTATTTGCCTGGGAGTTGGTTCTAC
TGTTCCTGAAGAGACGGCAATATTAACCATCCCCAAAGTGCAGCATTGAG
AGCCAAACATAAACAGCAAAGGAGTTCATATTAAATAGACTCCTCCACCT
TCCAGCTCTCTGCCACCATCCTCAAGTCCCATCAGTATTCTCTACATAAA
TTTTTTCACATATTCACAATTCATAAACCTTTGGATGTTGTTCTGGCTAA
TTAGTCTTGAGTAAATTAAAGAGGGAGGAAAAATAACTACAAAGGTTAGG
GATTGGAATGGGAGGAAAGGGAAAGGACTAAATTGTTGAACACTGGTTAC
TGTGCTAGGTATTTACAAACTTGCTCTCATTTACTACGGAGTAGGAAGTG
ACTATTTCCTGATTCTCCTTTCTAACAAATTTTTAATAAAGTCATTATCC
TTCCCTTTATGAAACCATAGAATTAATAGAAAAACTCACCTCTCTGAGAT
CATATACTGTCAAAGATATGGAAATTATGGACATGATTATGATGGCAAAA
GCATATTCCTTATAGTCTTCACTAAACCACAAACAGACACTGAAGAGTTG
GGGAGGTAGAGTATGAGGTTTCTCTGTGACACGGACAAGACAGCACTGGC
GCAGCCACACATTGTGCCTGCCTTAGAGAATCCACCTTTGGATTCATTAG
CATGGGGGTTTTTGAAGACTTTCGTAAGAATGCTTTTATTAAAAATAACA
CCAATATTCTTTTAAATGTAACAAAATAATTTTGAGATAATCTGGAAAAA
TTGAATCATAGCTTGTGTTGGTCAGGGCATGGAACGTTGGAACTCTTGCT
CATCCATAGGAGAAGAACTTTCGTGGAAATTCATTTGACCTAAATACCAT
CCATAGTCTCTGAACTGGTAAATTGAAATTTAGAAATTTCTCAAAGGAAA
GAAAAATATCAGTTCATAAGTATTTACATTCAAGAGACATGTTCACTTTA
GTCTGACTTAAATGAGTAAAAAATCAATGAAATATTATCTGTTTTCCTCT
CCACCTGTTTGTACTACGTGTACTATTTTACCCTTCTGAAATGCCTCTGT
AAGGATTCGCAACAAAAGTTAGCACCAAAATTAAAGTAATTAACAGCATA
GCTTCCCCATCACTCAGGGGCTCATAAACAAAAACTGTTTCCTAGGTCTT
GGCTTAAAAATCTTTATCTGAGGGTTTTTTCTTTAATTAAAAAAAATTTG
CACCTGGTGTTATTTTTGGTTGTGAGCACAAACATCTAATAAGCACTTTC
AATCAACTGTGTTAGATTGACTGTTTCTCATCCTGTTATTATTTGTTTAC
ATCTGTCTCCTATATTTTATTCTCTCCAATGTTATAATGGGGGCATATCA
TGGTGCCTAAAAACCATACAATGTGGATCATATTCTTTCTGATCATAATA
ATCCACTTTTAGAGAAGTCTCATGAATCTTATTACTTTGAACCATAGGCA
TTTCAGGTGAGTGGTAGGTTGAGTTTGATTTAATTTTGTAATGGGCTACT
CCATCAACTTGCAGCTGTGAAATGTCGGCTAACCCCCATCTCCCAGCTCC
GCAGAAAAACGTATGCATGTGCATATATTTAGGAGACTGAGCTCTCCTGA
AGGCTGTTGCTTCTCTGTCATCGGCACAAACAGCAAAAGGTAAATTTTTC
AGTCACCAAAAACTTGTTGATTCTACCATACTGTTTTGCCCTGTTCTTTG
TGTTCCACTGACCACACTCTGGCTTCAGAGCCCATCTACCCAAGCATTGT
AGAAATTTTAATGTTTGTTCAGTGAATAAATGGGCTCTTTCCCACAATGT
GGGACTAACTTTCTGTCAGAACCACCCCCAGGGTCTCCCCTTCTGGTTCA
TTCTTCATTTTGCCACAGGATTACTAACCCTGAAAACTCAGTTCTCAAGC
TGTCAGTGGCCTCCTGTGGCACGGGAACCGTAGGCTGACGGGCCTGGCTC
AGGACAGCCTGGCAGGAGGCACCTGCCTGCCCCGCTTCAGCCCCATTGGA
CACACAGCTCGCCTGCCTATCTCTGTGCATTGGCTCACGCTGTTTGGGCT
CCAGCCACCTCTCCACACAGGCCCAGTGCCCAGGTCACCTCCTGTCCTGT
CCTGCAGGCTCTCTCTGGGTGTGCCGACAGTTTGGGATGGGAGGCGTGGG
AGGCGTGAGCTGCGCTCCTGGCCGGGTTCTCTACCAGCTGTGCTCGTGGC
GCAGCCCACACCTCACGGCAAGCCCCAGCCAAAGGGACCAAGTCAAGAGC
TCTGAGAGACATCCCAGCCGAAGAATCCAGCCCTTGTCCCAAACGTGTGT
GTGCACAGGCACACGAAAGAAGGTGAGACAGAAGGAGAGAAAAATGAAGC
CAGAGAGCAGGAGAGAGAGAAGACAGACGCCAGCACGCCCATCTGACTGC
GCGACCTTTCCCCGCTCAGAGCTCCTTCAGGGCCCAGAGCACAGCGCTGC
CTAGGATTAATTTCAAAGAGAAACGGGTCAAAGAAAATTGGAAATTTTTA
TAGAAAATATTTCAGGCTTGGAGCTGGCTGAAGTGTCTGCCAACCTGCAG
TATCTAGAACACTATACTCTAACCCTAAACCTCAAGATAAAGGCTTAGAT
TCCTTTCACGTTACTGTGTCCATGATCTTGACTGCTTCTTCTGCCACATC
CCTCCGGTGGTGCTCCCTGCATTGCCACCTACCTGGGGTTCTCCTCGCCT
ACTGTGCTGTTTCTAACCATCATGCTTTTCCCTGAATCTCTTGAGTCTTT
TTCTGCTGTGGACTGAAACTTGATCCTGAGATTCACCTCTAGTCCCTCTG
GGCAGCCTCCTGGAATACTCAGCTGGGATGGGTTGGGGCTGCTTGAGGTA
CAGCTCCCACTGCCTCTGAGTGGCCCTCCATGAAAATGCCTCATGTCTCT
GTGTCCCTAAACTGTAGGGTACGTAGCACATTGGTAGATACTTAGTAAAT
GTTTTGCTGAAGAATTCAAGTTTTTAAATTGCCCTTTTCATTGGACAACT
AAAAAATGTGTATGCATATACATGTATACATATATATGTACTTTTTAATG
CTGCCTCCCACGAGGCTGTCTGCAGTCACCGTCAGATCCGTGGGCTGTTA
TCCTGTGAGGAGGCATGTACCTCTCCCTATAGCTCGGAGCCTGGCGTCAT
TACTGCAACGTCACGGGCTGAATGCACAGGCGGCTTAGAAGATTTTATTT
TCCCCACACCATCCTCTCCTGTTAGAAAGAGGAAAGGCATGAATTAAGTT
GGGATAGGTGATGCAAAGCCCTGCCGTTACTACTATTGTTGAAAAGTTCA
CGGGAGAAAGTTGTAAACGCAACTAGTTAGCCCGGAGAAAAGAACTGCCC
TGTCTTGTTGGATGACGATTACATAAGAATAACTCCACAAGAAGGAAAAG
CAGCCCAGGTGAGATGCCAGCCACATCGGAAGGGAGAGGAGTTGAGTGCA
GGAGCCCTGATATGGCCTCTGGGACTCCGGCATCAGCATTTGGTTCCCCA
TGGGTGAGAAAACAGGGAGGGAGGAGGACGGGGAGGGAGCCTCCAGCTTG
CTATGATTCTACTGGCTGAGAGAAAAAGGTAGCCTAAACAAGCAAAATCC
CCTTGAAATTCCCCCCAACACTTCCCAGGCCATCCTGAATATCCCAGCAA
ACAGAGCAGAAGAAAGGTGAATGAAGATATCAAGTGCAGACAGACTCCAG
TGAGGTGAAAATTGCAATGGTGAGAGGTTGATGGTAAAATCAAACGGAAC
TTGTTATTTTGTCATTCTGATGGACTGGAACTGAGGATTTTCAATTTCCT
CTCCAACCCAAGACACTTCTCACTGGAAAACTCTCACAATCACATTTATA
ACAAAGGAGAGGCAATGTTATTCTCAGAAATTCCTTTTAGAAAGTAAACT
GCCTTGTTGGGGAAAGTATTTCTTCTGGGTGGTAGATGACTAGGCCCTGA
GGAAATTGGTTTAGGCTGAATTCTTACTTACAAACCTTGGGGTGGAGCTG
GCTTCTGGAGGGGGAACAGGAGAAAAAAAAAACAGCCAGAGAAGACAGAA
TGAGACAGCCCGTGCATACATGTGGGTATGTGTGCAAGTGTTCAAAGTGC
ATCGCTTGAATGGGTCTGCACACATATCTGAGTGTATTTGTGCACACATC
TGCACGTGCTTTGTCCATGTGGGCATCCTTAAATGTGCCTATGTAACCAT
TTGAGAATATGGGCACATGTGTATGCATGTATGCCCATGTGGGTGTGTGC
ATTGTCTCGTGTGTTTCACATGTGCATGCTTTTGGGTGGGAATGGCTGCA
CGTGGCTATGAGTGTATGCTGCCAAAGCCAGAATAAGGGCAGAGACTGAT
AGTTGCAGGTACAGGCGGCTTCTCCTACAGGCTCCCAGACAGCCAAGTAT
CACAGGGCAGCTCCTCTCAGGTTCCCCCATGGGGCCTCTTAAGAAGCTTT
GCCCCTCCAAAGGGAACTGTTCCCAGGAGTTCAGCTTGTTTTGTTCAAAA
AATATCACTGGGGCCCCTGCTGCCTCCATCATTACCCTCTGAGGCGCTCC
TTCTTTTGATTTCCCCTTTTTTCTGCCTCATCGAGTGTGGCCAGCATGCC
TATTAGATGTTCATCCTCCCCAAGTGGCCTGGGGCTGGACAGGATCCTCC
AAGGGCCTCCACACACGCTGGTCACTCCAGCTACCAGCTGGGAGCTTGGG
GAAGCCAGGTGACCCCCACCTGCCGTCGGCAGACTCTCTGTGTGTGGCTT
TGGGGAGAGGCTCCCTGCAGCCTCTGGGGAGTAGAGGAGACCTGGGAAGA
CACTGGCTGCATCCCCTCAACAGATGCCCCCTCCAGACCTGAAAGATGGA
GGCTTTGAAGAGTAGCAAAGCGAAGCTGTGACCTCCCATCCTCCCTGCTT
CTCAGACAGGGAAGACCTGTGAGTCCCCAAGCCTCAGGAGTGGCTGAGTC
CCACAGAGAAGCTGGCTTTGGCTGTGTCCCCCTCAATCCCCTCTCCATTT
CCCACCCTGGCACCCTGGCCCGGGGACTCCACTGCGAACCCAGCCAGCGC
GAAGGGAGGTTGTCCACATGAGACCATCTGTAGGTTACACATGGGGTGTG
TGAGCCAACACAGTTGTACAGGTGTGCACAGGTGTGAATCCAGAGGGGAA
GGGGAGCGGGGCCCACACCTTAGTCCTTCTGCATCAGCTTTCTGAAGCTG
GAGTTCTGAGAGCAGCCTCCCTCGACTAGCTCACACTACGATAAGGAAAA
TTCATGAGCTGGTGTCCAAGGAGGGCTGGGTGACTCGTGGCTCAGTCAGC
ATCAAGATTCCTTTCGTCTTTCCCCTCTGCCCTCCCTGGCTTGTCAGCTT
TGTCCCTCAGGCTTGGCCCCTCGTGGCCCTAAGATCATTGTCATGGTTTT
GTCTGCTGACAAAACACTGCTGACATGTTAAATCTTTTTTGGGAATCATT
GAGAAAACCTTTCCCCAGCGCACCCAGTGGATATGCCCTCCTCTGCCACT
GGCAAGAGGATAGGCTAACTGACTGCCTTAGGCAGATCATGACTTAATCC
36
>HID-Y (chrH:1-2000) (2000bp)
TTTATTTAGCAGCTCAGCAGTGAGGAGTGGGAGGGACTGTGAGAGGCAGA
TAACCTCTCAGGAGACATGTATAAGGAAGTGTTTATTTTGTTTTAGATTT
TGTTGGGTGGTGGTCTGTTAGCTGGCTATTAATGTGAAGGAAGGTATGAG
GCATGTGTGTTTTGGTGGGATGTTGTTTTTCTCTCCTCCCTTTCTTTCTG
TACTTACTTTTATCTCCTCTTCTATTGCAGGGCAATAAACCTTGGATTTC
CCTGCCCAGGGGAAAGGGCATTCGACTTACTGTTGCTGAAGAGAGAGATA
AGAGGCTGGCCACCAAACAGAGCAGTGGCTAAATTGCAGTAGCAGCATAT
CTTTTTTTCTTTGCACAAATAAACAGTGAATTCTCGTTTCTTAATGTGTT
TTTTCCCCCTTGTGGATAATAGTAGGGTTTGAATTTGCTCATGATTTTGG
CACTGTCTTAAGATCTCTAGGAATACCACCTATACTTCCTCTGACCCTCC
GTTGTCTTTCTGTGGGGGCTGAGGTTGTTTTCACTTTGCGGAGGCTTTTG
GGTTATCTGTCAGGAATCATTGCGCATTGCTTGGAAACCAGCACAAGCAG
CTTGTTCTCTCATGTGAGCCTTCATTTTTCTTTGTTTTCATGAGGAATTC
ACATTGTCCCTCAACAGCACCACTGAAAAGCTTTTTCAGTCTTGCCGTCA
TCACAGATGGCCTATGAGATGACACTTCACCTTCGACTTGCCTTTGCTAT
GGTTGCTCCCTTTCCCAGAAAGCCCCTGCAAGGCCCTGGATGAAGGGAGT
CAGTGAGGTCAAGAGCCTGGCTATCTTTCACTGACCCCCACCTCTGGGTT
TTCAGGTTTGATTCTATCAAATGCAGAAACCTTAAAAACACACCAAACTA
TATTCCAATCCCCATGGGACCTGATACTTGCACATAGCCTCTTTTGGAAA
TGGAGTCAGAAGAGCAGATTCCAGTGACCACTACATGTCTCAAAACCCAT
CAAACTATTTTTGTGAAGACTGTTGTATGTGGGTTTCAGATGTCTCTACA
TCAGTTTGTGGTCAGCTAGTGAGTTAAATTTTATGAAAAGCCTGGAGAAA
CAAGAATAGCAGTAAAAACTTCCAGTCTTTGTAGATTGGGTGTCTTCAGT
GCTTAGCTGGGCAATTTAAAACTTACCTTAAGTAGTACAGTTGGCCCTTT
GTGTCTGTGAGTTTCACATTTGTAGGTTCAACCAACTGTGGATTGAAAAT
ATTTGAAAAATTAAAAATAGATGGTTGCATTTGCACTGAACATGTAGACT
TTTTTTTCTTGTAATTTCTCTTAAACCATACAGCATAACAACTCTTTACA
TAGCATGTACATTGTATTAGGTATTCTGAGTACTCTAAAGTATACGGGAG
GATGTGTGTAGGTTATGTGCAAATACTATAACATTATATGTAAGGGATTT
GAAAATTCTGGGATTTTGGTATTTGCAGGTGGTGTGGGATGGGGGTCTGC
GAGGAAAGTTGCAGTTTTAAATAAGGCAGACCTCTCTGAGAAGGTGACAT
ATGAGTAAATACTTGGAATGGAGGTGAGGAAGTGAGCCATGAGAACAGGG
AATTCTGGTCGAATTTCGGAAAAATTACCCTAATACTGAGTATAGATGGT
TAATAATCATCTGCTTACTCTACAGGCAATTGAACCCATCCTCTGCTTCA
TGTCCAGTTCTTGGTTTTCCCATTGACCTCTCTGAGGCCTTTCTGCCCTA
CACTAGATAGAAAGGGGTTGAGTAGAAGGCACAGACAAGTTGGGAGATGA
TTTCCTTTTCCTCAGAACTTCTGCTTTATGACATAAAGGTAATGAGTAAA
CTTCTTACCCATCTTCCTTCCCAAAGCTGCTAACATCAGTGATCTGTCCT
CCATGGAAGGCAACTGCCCACCTGACTATTCCTGTTACAAGATGATTCTT
GCTCCATCTTCACTGTAGCCAGGATTCTGCATATTCTCTTCTCATGGAAG
