# Supplementary material for: Use of amplicon-based sequencing for testing fetal identity and monogenic traits with Single Circulating Trophoblast (SCT) as one form of cell-based NIPT
Source: PLoS One. 2021 Apr 15;16(4):e0249695. doi: 10.1371/journal.pone.0249695 (PMC8049273; doi:10.1371/journal.pone.0249695)
Supplement: S2 File — The bed demonstrate position of SNVs. (BED) [file pone.0249695.s005.bed]

track name="tb_snp146Common" description="table browser query on snp146Common" visibility=0 url=
HLA-A	190	190	rs1059514	0	+
HLA-A	198	198	rs1059516	0	+
HLA-A	203	203	rs1059517	0	+
HLA-A	207	207	rs1059520	0	+
HLA-A	218	218	rs1059526	0	+
HLA-A	222	222	rs1059535	0	+
HLA-A	225	225	rs1059536	0	+
HLA-A	227	227	rs1059537	0	+
HLA-A	228	228	rs9256983	0	+
HLA-A	239	239	rs9260155	0	+
HLA-A	240	240	rs9260156	0	+
HLA-A	246	246	rs9260157	0	+
HLA-A	256	256	rs1059542	0	+
HLA-A	260	260	rs543623321	0	+
HLA-A	271	271	rs3098019	0	+
HLA-A	284	284	rs41563116	0	+
HLA-A	296	296	rs41559916	0	+
HLA-A	306	306	rs9391665	0	+
HLA-A	307	307	rs199474578	0	+
HLA-A	315	315	rs17185861	0	+
HLA-A	319	319	rs41554520	0	+
HLA-A	326	326	rs2517725	0	-
HLA-A	329	329	rs200281525	0	+
HLA-A	344	344	rs17878838	0	+
HLA-A	348	348	rs201850551	0	+
HLA-A	352	352	rs17179473	0	+
HLA-A	356	356	rs3132687	0	-
HLA-A	360	360	rs17878860	0	+
HLA-B	221	221	rs114945721	0	+
HLA-B	225	225	rs9266066	0	+
HLA-B	229	229	rs28428768	0	+
HLA-B	239	239	rs35370128	0	+
HLA-B	244	244	rs9266067	0	+
HLA-B	286	286	rs4644106	0	+
HLA-B	303	303	rs28380929	0	+
HLA-B	304	304	rs9266069	0	+
HLA-B	306	306	rs28732140	0	+
HLA-B	318	318	rs9266070	0	+
HLA-B	320	320	rs9266071	0	+
HLA-DRB1	194	194	rs72850279	0	+
HLA-DRB1	201	201	rs115004169	0	+
HLA-DRB1	202	202	rs9269918	0	+
HLA-DRB1	205	205	rs9469178	0	+
HLA-DRB1	220	220	rs111659540	0	+
HLA-DRB1	221	221	rs72850280	0	+
HLA-DRB1	223	223	rs113752364	0	+
HLA-DRB1	241	241	rs9269919	0	+
HLA-DRB1	252	252	rs9269920	0	+
HLA-DRB1	268	268	rs9269921	0	+
HLA-DRB1	271	271	rs9269922	0	+
HLA-DRB1	295	295	rs34080378	0	+
HLA-DRB1	303	303	rs41285646	0	+
HLA-DRB1	304	304	rs9269923	0	+
HLA-DRB1	305	305	rs9269924	0	+
HLA-DRB1	313	313	rs9269925	0	+
chr7q11	193	193	rs28627589	0	+
chr7q11	194	194	rs28558501	0	+
chr7q11	213	213	rs7797915	0	+
chr7q11	230	230	rs62639075	0	+
chr7q11	269	269	rs7811535	0	+
chr7q11	317	317	rs10949996	0	+
chr7q11	341	341	rs66489595	0	+
chr7q11	354	354	rs13234392	0	+
chr11q22	156	156	rs12806313	0	+
chr11q22	201	201	rs12808386	0	+
chr11q22	216	216	rs12789715	0	+
chr11q22	226	226	rs2048513	0	+
chr11q22	236	236	rs79332646	0	+
chr11q22	243	243	rs200177514	0	+
chr11q22	248	248	rs2048514	0	+
chr11q22	256	256	rs72997286	0	+
chr11q22	299	299	rs12789908	0	+
chr15q11	231	231	rs72691602	0	+
chr15q11	253	253	rs12914023	0	+
chr15q11	261	261	rs12914028	0	+
chr15q11	268	268	rs12914032	0	+
chr15q11	279	279	rs12914037	0	+
chr15q11	286	286	rs80258314	0	+
chr15q11	292	292	rs28864389	0	+
chr15q11	314	314	rs12914188	0	+
chr15q11	322	322	rs12915332	0	+
chr15q11	324	324	rs78817707	0	+
chr15q11	330	330	rs146871786	0	+
chr15q11	347	347	rs12900575	0	+
chr15q11	348	348	rs531711989	0	+
chr15q11	365	365	rs12915886	0	+
chr15q11	369	369	rs12914223	0	+
chr15q14	37	37	rs73378065	0	+
chr15q14	55	55	rs78436894	0	+
chr15q14	68	68	rs79359798	0	+
chr15q14	92	92	rs73378066	0	+
chr15q14	130	130	rs74007845	0	+
chr15q14	138	138	rs62008330	0	+
chr15q14	181	181	rs16973668	0	+
chr15q14	234	234	rs34670329	0	+
chr15q14	255	255	rs34305482	0	+
chr15q14	259	259	rs34987819	0	+
chr15q24	431	431	rs11852862	0	+
chr15q24	437	437	rs11852790	0	+
chr15q24	438	438	rs11852821	0	+
chr15q24	447	447	rs11852867	0	+
chr15q24	460	460	rs71402931	0	+
chr15q24	462	462	rs78023616	0	+
chr15q24	463	463	rs75184028	0	+
chr15q24	494	494	rs67603081	0	+
chr15q24	495	495	rs570618396	0	+
chr15q24	497	497	rs534481256	0	+
chr15q24	498	498	rs142983118	0	+
chr15q24	499	499	rs535098475	0	+
chr15q24	501	501	rs140951103	0	+
chr15q24	502	502	rs545873519	0	+
chrYq11	201	201	rs80135620	0	+
chrYq11	204	204	rs2959713	0	+
chrYq11	223	223	rs77892979	0	+
chrYq11	235	235	rs78260371	0	+
chrYq11	239	239	rs76057960	0	+
chrYq11	240	240	rs79943421	0	+
chrYq11	276	276	rs62598308	0	+
chrYq11	326	326	rs62598309	0	+
chrYq11	327	327	rs78687790	0	+
chrYq11	334	334	rs78642451	0	+
chrYq11S	271	271	rs17842518	0	+
chrYq11S	276	276	rs373132026	0	+
chrYq11S	310	310	rs756397030	0	+
chrYq11S	354	354	rs868722731	0	+
chr16_78017004	31	31	rs409820	0	+
chr16_78017004	35	35	rs148208213	0	+
chr16_78017004	42	42	rs430044	0	+
chr16_78017004	43	43	rs534547615	0	+
chr16_78017004	48	48	rs430046	0	+
chr16_78017004	57	57	rs568416203	0	+
chr16_78017004	67	67	rs190617353	0	+
chr16_78017004	74	74	rs381840	0	+
chr9_137417216	30	30	rs549636958	0	+
chr9_137417216	61	61	rs76875728	0	+
chr9_137417216	90	90	rs7037930	0	+
chr9_137417216	93	93	rs10776839	0	+
chr9_137417216	103	103	rs565489982	0	+
chr9_137417216	115	115	rs539361740	0	+
chr9_137417216	123	123	rs542545139	0	+
chr9_137417216	144	144	rs773235854	0	+
chrY_23443942	30	30	rs17842518	0	+
chrY_23443942	35	35	rs373132026	0	+
chrY_23443942	69	69	rs756397030	0	+
chr11_134667484	37	37	rs557449618	0	+
chr11_134667484	41	41	rs7947725	0	+
chr11_134667484	52	52	rs762759149	0	+
chr11_134667484	63	63	rs2076848	0	-
chr11_134667484	71	71	rs750632322	0	+
chr11_134667484	74	74	rs561727643	0	+
chrY_6753459	53	53	rs9785971	0	+
chrY_6753459	61	61	rs9786139	0	+
chr6_70963088	27	27	rs750285305	0	+
chr6_70963088	33	33	rs552818441	0	+
chr6_70963088	37	37	rs9346373	0	+
chr6_70963088	38	38	rs528801770	0	+
chr6_70963088	41	41	rs370372906	0	+
chr6_70963088	56	56	rs374054294	0	+
chr6_70963088	69	69	rs701690	0	-
chr6_70963088	96	96	rs368813193	0	+
chr6_70963088	139	139	rs112326054	0	+
chr6_70963088	145	145	rs701689	0	-
chr6_70963088	160	160	rs3806081	0	+
chr4_190876108	32	32	rs577460631	0	+
chr4_190876108	47	47	rs778515787	0	+
chr4_190876108	53	53	rs74543744	0	+
chr4_190876108	54	54	rs780066458	0	+
chr4_190876108	57	57	rs768499723	0	+
chr4_190876108	65	65	rs761683374	0	+
chr4_190876108	66	66	rs771323779	0	+
chr4_190876108	68	68	rs774683698	0	+
chr4_190876108	70	70	rs80264746	0	+
chr4_190876108	79	79	rs750032517	0	+
chr4_190876108	83	83	rs769672294	0	+
chr4_190876108	84	84	rs774736640	0	+
chr4_190876108	85	85	rs200322789	0	+
chr4_190876108	88	88	rs7684300	0	+
chr4_190876108	89	89	rs17425208	0	+
chr4_190876108	92	92	rs762191518	0	+
chr4_190876108	93	93	rs765530698	0	+
chr4_190876108	97	97	rs3207892	0	+
chr4_190876108	101	101	rs751075957	0	+
chr4_190876108	104	104	rs112025595	0	+
chr4_190876108	113	113	rs781309313	0	+
chr4_190876108	134	134	rs755983887	0	+
chr4_190876108	135	135	rs1061653	0	+
chr8_21981085	47	47	rs774240157	0	+
chr8_21981085	50	50	rs567969146	0	+
chr8_21981085	54	54	rs535181285	0	+
chr8_21981085	58	58	rs547256726	0	+
chr8_21981085	64	64	rs539151703	0	+
chr8_21981085	65	65	rs557198296	0	+
chr8_21981085	72	72	rs762327916	0	+
chr8_21981085	84	84	rs773599218	0	+
chr8_21981085	86	86	rs75362423	0	+
chr8_21981085	96	96	rs758754898	0	+
chr8_21981085	104	104	rs569359459	0	+
chr8_21981085	113	113	rs555198344	0	+
chr8_21981085	114	114	rs376410706	0	+
chr8_21981085	129	129	rs778999706	0	+
chr8_21981085	134	134	rs117197822	0	+
chr8_21981085	135	135	rs200843097	0	+
chr8_21981085	140	140	rs559154573	0	+
chr8_21981085	146	146	rs765364652	0	+
chr8_21981085	152	152	rs200244738	0	+
chr8_21981085	156	156	rs121434449	0	-
chr8_21981085	162	162	rs766703192	0	+
chr12_2558136	41	41	rs199586997	0	+
chr12_2558136	51	51	rs1544514	0	+
chr12_2558136	64	64	rs786205743	0	+
chr12_2558136	66	66	rs369673473	0	+
chr12_2558136	67	67	rs786205769	0	+
chr12_2558136	71	71	rs774096274	0	+
chr12_2558136	88	88	rs759335182	0	+
chr12_2558136	103	103	rs756042537	0	+
chr12_2558136	108	108	rs561224137	0	+
chr12_2558136	109	109	rs753418562	0	+
chr12_2558136	115	115	rs756929253	0	+
chr12_2558136	123	123	rs778711543	0	+
chr12_2558136	157	157	rs550267364	0	+
chr12_2558136	163	163	rs1544515	0	+
chr12_2558136	164	164	rs111778211	0	+
chr12_2558136	165	165	rs1544516	0	+
chr19_38993330	22	22	rs199802423	0	+
chr19_38993330	23	23	rs777981753	0	+
chr19_38993330	29	29	rs747045754	0	+
chr19_38993330	31	31	rs771077847	0	+
chr19_38993330	33	33	rs140063541	0	+
chr19_38993330	35	35	rs759499776	0	+
chr19_38993330	38	38	rs769677939	0	+
chr19_38993330	43	43	rs1469695	0	+
chr19_38993330	45	45	rs114522234	0	+
chr19_38993330	63	63	rs758586536	0	+
chr19_38993330	65	65	rs2960325	0	+
chr19_38993330	67	67	rs548973954	0	+
chr19_38993330	70	70	rs185314674	0	+
chr19_38993330	76	76	rs191156697	0	+
chr19_38993330	95	95	rs549552977	0	+
chr19_38993330	113	113	rs539260931	0	+
chr19_38993330	115	115	rs538324638	0	+
chr19_38993330	118	118	rs553472571	0	+
chr19_38993330	121	121	rs1469696	0	+
chr19_38993330	125	125	rs1469697	0	+
chr19_38993330	127	127	rs374938724	0	+
chr19_38993330	154	154	rs577544800	0	+
chr2_189860949	48	48	rs62181728	0	+
chr2_189860949	51	51	rs549358202	0	+
chr2_189860949	74	74	rs62181729	0	+
chr2_189860949	83	83	rs62181730	0	+
chr2_189860949	85	85	rs192889832	0	+
chr2_189860949	87	87	rs571993728	0	+
chr2_189860949	117	117	rs185022883	0	+
chr2_189860949	175	175	rs749145939	0	+
Disease	250	253	rs113993960	0	+
Disease	751	751	rs77010898	0	+
Disease	1251	1251	rs75527207	0	+
Disease	1256	1256	rs74597325	0	+
Disease	1750	1750	rs334	0	+
Disease	1751	1751	rs33930165	0	+
Disease	2251	2251	rs147324677	0	+
Disease	2750	2751	rs387906309	0	+
Disease	3251	3251	rs121907954	0	+
HID	251	251	rs1490413	0	+
HID	751	751	rs4847034	0	+
HID	1251	1251	rs3780962	0	+
HID	1751	1751	rs964681	0	+
HID	2251	2251	rs1498553	0	+
HID	2751	2751	rs901398	0	+
HID	3251	3251	rs2269355	0	+
HID	3751	3751	rs4530059	0	+
HID	4251	4251	rs2016276	0	+
HID	4751	4751	rs2342747	0	+
HID	5251	5251	rs938283	0	+
HID	5751	5751	rs2292972	0	+
HID	6251	6251	rs1024116	0	+
HID	6751	6751	rs576261	0	+
HID	7251	7251	rs12997453	0	+
HID	7751	7751	rs445251	0	+
HID	8251	8251	rs1005533	0	+
HID	8751	8751	rs2830795	0	+
HID	9251	9251	rs221956	0	+
HID	9751	9751	rs733164	0	+
HID	10251	10251	rs4364205	0	+
HID	10751	10751	rs1355366	0	+
HID	11251	11251	rs6444724	0	+
HID	11751	11751	rs1979255	0	+
HID	12251	12251	rs159606	0	+
HID	12751	12751	rs7704770	0	+
HID	13251	13251	rs338882	0	+
HID	13751	13751	rs13218440	0	+
HID	14251	14251	rs6955448	0	+
HID	14751	14751	rs7041158	0	+
HID	15251	15251	rs1463729	0	+
HID	15751	15751	rs1360288	0	+
HID	16251	16251	rs9905977	0	+
HID-Y	251	251	rs35284970	0	+
HID-Y	751	751	rs17250845	0	+
HID-Y	1251	1251	rs3911	0	+
HID-Y	1751	1751	rs753351780	0	+
