# Supplementary material for: Use of amplicon-based sequencing for testing fetal identity and monogenic traits with Single Circulating Trophoblast (SCT) as one form of cell-based NIPT
Source: PLoS One. 2021 Apr 15;16(4):e0249695. doi: 10.1371/journal.pone.0249695 (PMC8049273; doi:10.1371/journal.pone.0249695)
Supplement: S8 File — (XLSX) [file pone.0249695.s011.xlsx]

## Sheet: clinical information
	Sample ID	GA	Recruit-ment site	Gestation plurality	Fetal sex	Mat. age	Mat. BMI	Maternal Race/Ethn.	Paternal samples	Time between collection and processing	Indication	Amniocentesis or CVS (Time passed if POST-procedure)	Clinical results	Cell-based NIPT result for CNV analysis	Blood vol. pro-cessed	# of fetal cells/mL identified by micro-scopy
	NIPT719	12w1+H+C2:G19	H	DZ TW	M + F (by cell-based NIPT)	40s	19.5	White / +D1+I2:L19+I2:L20+I2:L21+I2:I2:L19+I2:L19	blood	stored O/N	FTS	None	No follow-up - Patient moved out of state before anatomy scan; sex of twins was not confirmed	12 putative fetal cells identified (of which 2 as a doublet) - 11 cells picked - CNV analysis done for 5 cells: 3 male cells + 2 female cells (confirmed fetal by genotyping), all normal profile	24	0.5
	NIPT946	12w3d	H	S	M	30s	NA	African american	Not collected	stored O/N	AMA & prior child w/ Down syndrome	CVS	46, XY normal male (Karyotype)	1 putative fetal cells identified-1 cell picked-0 cell sequenced	24	0.0416667
	NIPT977	12w	H	S	F	30s	NA	NA	y	stored O/N	AMA	CVS	46, XX, normal female	17 putative fetal cells identified-13 clusters picked-WGA for 13 cells -0 cell sequenced	24	0.708333
	NIPT982	13w1d	C	S	F	30s	22.3	white	Not collected	4 days after collection due to delayed transportation	NT thickened (3.5 mm) + AMA	CVS - POST-PROCEDURE	46, XX, normal female	9 putative fetal cells identified-6 clusters picked-0 cell sequenced	24	0.333333
	NIPT983	12w3d	H	S	M	20s	27.3	Asian	y	Started same day	previous child with infantile transient liver failure	CVS	Fetus inherited both TRMU variants - transient infantile liver failure (previous daughter passed away due to this)	17 putative fetal cells identified- 16 clusters picked-WGA on 8 cells-7 Clusters sequenced, Normal female	24	0.708333
	NIPT984	13w4d	H	S	M	30s	NA	Asian (Indian)	y	Started same day	Already a son with hearing loss (DFNB1 mutation) (parent obligate carriers)	CVS - POST-PROCEDURE	abnl GeneAware (mutation GJB2 gene) + 315kb gain on 7q11.22	3 putative fetal cells identified-3 clusters picked-WGA on 3 cells-? Clusters sequenced, Normal female	24	0.125
	NIPT988	12w2d	C	S	F	30s	18.1	white	Not collected	stored O/N	Abnl NT + cytsic hygroma	CVS - POST-PROCEDURE	Abnormal female; HG19 arr 18p11.32q11.1 (136,226-18,521,285) x1	5 putative fetal cells identified-3 clusters picked-WGA on 3 cells-? Clusters sequenced, Normal female	24	0.208333
	NIPT989	11w5d	C	S	F	30s	20.3	white	Not collected	stored O/N	previous pregnancy w/ Turner syndrome mosaicism	CVS - POST-PROCEDURE	46, XX, normal female	4 putative fetal cells identified-4 clusters picked-WGA on 4 cells-0 cell sequenced	24	0.291667
	NIPT990	22w	C	S	F	20s	36.4	black/african-american	Not collected	stored O/N	ambiguous female genitalia	amnio	46, XX, normal female	5 putative fetal cells identified-4 clusters picked-WGA on 3 cells-0 cell sequenced	24	0.208333
	NIPT991	13w5d	C	S	F	20s	33	black/hispanic	Not collected	stored O/N	Abnl FTS	CVS	46, XX, normal female	4 putative fetal cells identified-4 clusters picked-WGA on 4 cells-0 cell sequenced	24	0.166667
	NIPT992	21w3d	C	S	M	30s	28.6	white/asian	Not collected	stored O/N	abnl fetal heart - TOF	Amnio	46,XY, normal male	7 fragmentedl cells(all score 3) identified-5 clusters picked-WGA on 5 cells-5 Clusters sequenced, Normal female	18	0.388889
	NIPT993	13w5d	C	S	M	30s	38.1	black/hispanic	Not collected	stored O/N	FTS (NT measurement) indicated increased risk for Down's	CVS - POST-PROCEDURE	46,XY, normal male	5 putative fetal cells identified-5 clusters picked-WGA on 5 cells-5 Clusters sequenced, ?Normal female based on ? cells	24	0.208333
	NIPT996	19w5d	H	S	M	30s	NA	Caucasian	Not collected	Started same day	Increased risk for Down's according to 2nd trimester serum screen (1/110)	Amnio	46, XY normal male	6 putative fetal cells identified-5 clusters picked-WGA on 5 cells-? Clusters sequenced, Normal female	30	0.2
	NIPT998	12w	H	S	F	30s	23.09	Caucasian	y	Started same day	FTS	None		3 putative fetal cells identified-3 clusters picked-WGA on 3 cells-0 cell sequenced	24	0.125
	NIPT1000	36w5d	C	S	M	30s	22.6	Black/asian indian	NA	ship O/N	fetal cardiac anomaly	Amnio - POST-PROCEDURE	hg19 arr 16p13.3(2,119,056-2,131,456)X1 Abnormal male	11 putative fetal cells identified- 11 picked- CNV analysis for 8 cells-useful CNV data for ? Cells: Result in agreement with clinical result- no useful NGS analysis for ? Cells	24	0.46
	NIPT1180	21w6d	H	S	M	20s	18.83	Latina/African american	NA	stored O/N	Mom = affected SCA (HbSF, determined through hemoglobin status, no genetic testing) so baby = carrier, Mom & dad are second cousins + cell-free (Qnatal test - by Quest) showed Klinefelter syndrome (XXY)	Amnio	Normal male by FISH & karyotype - Sickle cell status:NO test	34 putative fetal cells identified(of which 6 were doublets)-22 clusters picked-WGA for 10 clusters, CVS for 5 Cells, normal male based on 5 cells	3.5	9.71
	NIPT1492	11w5d	H	S	M	30s	Not available	Caucasian	Not collected	Started same day	Both parents are carrier for Smith-Lemli-Opitz syndrome	CVS not possible because of placental positioning & uterine tilt - Amnio instead (at 15w4d)	46,XY normal (FISH, CMA) - Smith-Lemli-Opitz Syndrome testing: fetus is unaffected carrier	Normal male based on 3 cells	40	0.25
	NIPT1507	12w1d	H	S	F	20s	Not available	Caucasian	blood	Same day	daughter with RAPSN-related congenital myasthenic syndrome type 11; both parents are carrier for a pathogenic variant in RAPSN gene (diff variant for mom & dad)	CVS, w/ follow-up Amnio	CVS: nl female on CMA, but karyotype revealed 81% of cells w/ 92,XXXX tetraploidy --> Follow-up amnio: normal 46,XX with tetraploidic cells, but within normal range (<10,5%) - Fetus is carrier for paternal pathogenic RAPSN variant, but did not inherit maternal variant	9 putative fetal cells identified(of which 2 were doublets)-5 clusters picked-5 Clusters sequenced, Normal female based on 3 cells	40	0.23
